# Supplementary material for: Revision of the paraphyletic genus Koerneria Meyl, 1960 and resurrection of two other genera of Diplogastridae (Nematoda)
Source: Zookeys. 2014 Sep 23;(442):17–30. doi: 10.3897/zookeys.442.7459 (PMC4205494; doi:10.3897/zookeys.442.7459)
Supplement: Supplementary material 1 — Species status and several key characters of Koerneria sensu lato in the revised genera. [file zookeys-442-017-s001.xlsx]

## Sheet: Sheet1
	Species status and several key characters of Koerneria sensu lato in the revised genera.
	Revised genus	Species	Original genus	Synonyms	Cheilostom	Male tail, relative length (c value)	Male tail shape	Male tail shape (c' value)	Genital papillae	Female tail relative length (c value)	Female tail shape	Female tail shape (c' value)	Isolation source	Country of type locality
	Koerneria Meyl, 1960	goffarti (Körner, 1954) Meyl, 1960	Diplogaster		tube	19.2-24.5	conical with short spike	2.0*; 2.1*	regular	10.1-11.2	conical	5.3*	Stag beetle (Dorcus)	Germany
		erlangensis (Sachs, 1950) Sudhaus and Fürst von Lieven, 2003	Diplogaster		tube	12.9-13.9	conical with short spike	2.9*; 3.0*	regular	6.2-7.5	conical	4.2*	Cow dung	Germany
		luziae (Körner, 1954) Meyl, 1960	Diplogaster		tube	13.1-17.0	conical with small flap	2.2*; 2.3*	regular	7.0-8.2	conical	4.3*	Stag beetle (Dorcus)	Germany
		ruehmi Atighi, Pourjam, Kanzaki, Giblin- Davis, De Ley, Mundo-Ocampo, and Pedram, 2013	Koerneria		tube	14.5-17.0	conical with small flap	2.0-2.3	regular	6.4-9.1	conical	4.4-7.7	Rotten wood	Iran
		sinodendroni (Körner, 1954) Meyl, 1960	Diplogaster		tube	13.2-15.8	conical with short spike	2.0*; 2.0*	regular	9.7-12.4	conical	4.5*	Stag beetle (Sinodendron)	Germany
		systenoceri (Körner, 1954) Meyl, 1960	Diplogaster		tube	13.2-16.4	conical with short spike	2.2*; 2.6*	regular	6.9-9.4	conical	5.0*	Stag beetle (Systenocerus)	Germany
	henrichae group of Allodiplogaster Paramonov & Sobolev in Skrjabin, Shikobalova, Sobolev, Paramonov & Sudarikov, 1954	colobocerca (Andrássy, 1964) n. comb.	Diplenteron	Mononchoides potohikus Yeates, 1964	rugae	27.5-36.7	very short conical	0.8-1.3		24.0-45.2	very short conical	0.7-1.2	Rotting roots in sand and brackish soil	Hungary
		henrichae (Sachs, 1950) Paramonov and Sobolev in Skrjabin, Shikobalova, Sobolev, Paramonov, and Sudarikov, 1954	Diplogaster		striated plates	9.3-11.8; 5.8-11.3	conical with short spike	2.7-2.9*; 1.6-2.8*	regular	9.1-10.7; 4.8-6.3	conical to elongated conical	4*	Brood ball of dung beetle (Geotrupes)	Germany
		hirshmannae (Sachs, 1950) n. comb.	Diplogaster		striated plates	6.8-10.1	conical with short spike	2.5*; 2.5*	regular	4.4-5.5	conical to elongated conical	5.8*; 6.3*	Brood ball of dung beetle (Geotrupes)	Germany
		histophora (Weingärtner, 1955) n. comb.	Diplogaster		rugae?	3.1-4.2	conical with long spike	not completely drawn	regular	3.9-6.6	elongated conical	not completely drawn	Slime flux	Germany
		hylobii (Fuchs, 1915) n. comb.	Diplogaster		plates	5.7-5.7	conical with spike	3.7*	regular	3.8-7.4	elongated conical with filiform distal end	15*; 7.5*	Wood-inhabiting weevil (Hylobius)	Germany
		incurva (Körner, 1954) n. comb.	Diplogaster		plates? (described as "closed ring")	3.6-4.2	elongated conical with filiform distal end	7.6*	regular	3.0-4.9	elongated conical with filiform distal end	10.8*	Dead/rotten deciduous trees infected by several species of insects	Germany
		labiomorpha (Kühne, 1995) n. comb.	Diplogaster		striated plates	7.4-10.2	conical with short spike	2.0*	regular	5.0-5.6	elongated conical	5.1*	Brood ball of dung beetle (Geotrupes)	Germany
		lepida (Andrássy, 1958) n. comb.	Diplogaster		striated plates	4.7-5.0	elongate conical (i.e. similar to female)	6.1-7.1	regular	3.8-4.3	elongated conical	8.7-9.6	Slime on cut grapevine	Hungary
		lucani (Körner, 1954) n. comb.	Diplogaster		striated plates	8.3-15.7	conical with spike	2.7*; 2.8*	regular	7.1-8.4	conical	5.0*	Stag beetle (Lucanus)	Germany
		pierci (Massey, 1967) n. comb.	Micoletzkya		plates	10.6-13.7	conical with short spike	2.8*	regular	5.6-7.5	conical	5.9*	Wood-inhabiting weevil (Hylobius)	United States
		pini (Fuchs, 1931) n. comb.	Diplogaster		plates	5.6-14.1	conical with short spike	2.9*; 3.1*	regular	6.3	elongate, gradually tapering to a fine tip	(not drawn or reported)	Wood-inhabiting weevil (Hylobius)	Germany
		robinicola (Rühm, 1956) n. comb.	Diplogaster		plates	6.6-7.0	conical with spike	4.0*	regular	5.0-5.6	conical	5.7*	Insect frass in dead Robinia tree	Germany
		sudhausi (Fürst von Lieven, 2008) n. comb.	Koerneria		rugae	28-41	very short conical	1.3*	regular	22-36	very short conical	1.3*	Roots of potted tomato	Israel
	striata group of Allodiplogaster Paramonov & Sobolev in Skrjabin, Shikobalova, Sobolev, Paramonov & Sudarikov, 1954	angarensis (Gagarin, 1983) n. comb.	Mononchoides		striated plates	7.0-7.8	elongated conical	6.2*	long	6.7-7.1	elongated conical	not drawn or reported	Running water	Russia
		aquatica (Dassonville and Heyns, 1984) n. comb.	Mononchoides		plates	5.1-6.3	elongated conical with filiform distal end	5.4-6.4	long	3.8-4.3	elongated conical with filiform distal end	9.0-11.1	Running water	South Africa
		baicalensis (Tsalolichin, 1972) n. comb.	Eudiplogaster		rugae	5.6-10.0; 8.7	elongated conical	3.8	long	7.5-8.8; 7.7-8.8	elongated conical	5.0-7.8	Freshwater lake (Lake Baikal)	Russia
		carinata Zullini, 1981 n. comb.	Oigolaimella		plates	7.0-8.0	elongated conical with filiform distal end	7.0-8.0	long	3.2-4.4	elongated conical with filiform distal end	10.0-15.0	Polluted fresh water	Italy
		didentata (Hnatewytsch, 1929) n. comb.	Diplogaster	D. curvidentatus Altherr, 1938 D. obscuricola Altherr, 1938 D. quadridentatus Altherr, 1938	plates	N/A	N/A	N/A	N/A	3.7-4.8; 3.6; 3.5; 3.9-4.1	elongated conical with filiform distal end	10.8*; 13.6*	Wood in a mine	Switzerland
		filicaudata (Khera, 1970) n. comb.	Gobindonema		rugae?	N/A	N/A	N/A	N/A	2.7-3.0	elongated conical with filiform distal end	< 30*	Banks of a freshwater lake	India
		ivanegae (Gagarin, 1983) n. comb.	Mononchoides		striated plates	7.7-9.0	elongated conical with short thread	4.8*	long	8.0-8.4	elongated conical with filiform distal end	not drawn or reported	Running water	Russia
		lupata (Shosin, 1989) n. comb.	Koerneria		rugae	9.2-10.0	elongated conical	5.1-5.6	long	9.2	elongated conical	6.2-6.3	Freshwater lake (Lake Baikal)	Russia
		mordax (Shosin, 1989) n. comb.	Koerneria		plates	7.3-7.7	elongated conical	4.6-5.5	long	6.6-7.1	elongated conical	8.5	Freshwater lake (Lake Baikal)	Russia
		mulveyi (Ebsary, 1986) n. comb.	Koerneria		striated plates	9.4	elongated conical	8.4*	long	5.9-7.7	elongated conical with filiform distal end	10.0-18.0	Moss and lilies	Canada
		pantolaba (Shosin, 1989) n. comb.	Koerneria		striated plates	8.8-10.5	elongated conical	5.1-5.6	long	9.3-9.7	elongated conical	6.2-6.3	Freshwater lake (Lake Baikal)	Russia
		pararmata (Schneider, 1938) n. comb.	Diplogaster		plates	N/A	N/A	N/A	N/A	not drawn or reported	conical	4.2*	Brackish water	Germany
		regia (Shoshin, 1989) n. comb.	Koerneria		rugae	7	elongated conical	6.6	long	N/A	N/A	N/A	Freshwater lake (Lake Baikal)	Russia
		ruricula (Gagarin, 1983) n. comb.	Mononchoides		striated plates	11.6-11.8	elongated conical	7.3*	long	4.7-9.2	elongated conical	not drawn or reported	Road ditch	Russia
		sphagni (Soós, 1938) n. comb.	Diplogaster		striated plates	N/A	N/A	N/A	long	3.8-4.4	elongated conical with filiform distal end	7.8*	Fen with Sphagnum moss	Hungary
		strenua (Gagarin, 1983) n. comb.	Mononchoides		striated plates	5.6-6.1	elongated conical	11.7*	long	5.0-5.6	elongated conical	10	Freshwater lake	Russia
		striata (Gagarin, 1983) n. comb.	Glauxinemella		plates	2.7-4.7	elongated conical with filiform distal end	6.9-10.0	long	2.7-4.0	elongated conical with filiform distal end	9.1-21.4	Humus in a greenhouse	Russia
		tenuipunctata (Alther, 1938) n. comb.	Diplogaster		plates	N/A	N/A	N/A	N/A	6.2	elongated conical with filiform distal end	10.5*	Wood in a mine	Switzerland
		terranova (Ebsary, 1986) n. comb.	Mononchoides		striated plates	7.8-9.6	elongated conical	7.9-9.3	long	7.8-7.9	elongated conical	10.6-11.0	Sphagnum moss	Canada
	Anchidiplogaster Paramonov, 1952	dubia (Hnatewytsch, 1929) Paramonov, 1952	Diplogaster		described as "cup-shaped"	6.3-7.0	conical with filiform spike	6.3*	described as papillae absent	4.5-4.6	tapers to filiform distal end	4.5	Wood in a mine	Germany
	Pristionchus Kreis, 1932	macrospiculum (Altherr, 1938) n. comb.	Diplogaster		plates	6.1-7.0	conical with spike	3.8*	regular	2.9-3.3	conical with filiform distal end	? (not described)	Wood in a mine	Switzerland
	*calculated from drawings
